# Supplementary material for: Expression of CMV protein pp65 in cutaneous malignant melanoma
Source: PLoS One. 2019 Oct 11;14(10):e0223854. doi: 10.1371/journal.pone.0223854 (PMC6788690; doi:10.1371/journal.pone.0223854)
Supplement: S1 Data — (XLSX) [file pone.0223854.s001.xlsx]

## Sheet: Sheet1
Tumour No	Gender	Age at diagnosis	T-stage	CMV expression
1	1	55	1	1
2	1	48	2	9
5	1	21	2	1
6	2	57	1	9
7	1	52	1	0
10	2	75	1	1
11	1	43	2	9
12	2	55	1	0
13	2	76	1	2
18	2	66	2	0
19	2	65	1	9
20	1	61	1	0
21	2	65	2	9
22	1	85	1	9
24	1	57	1	0
25	1	72	1	9
26	2	55	2	2
27	1	41	1	0
28	1	75	1	1
30	1	71	1	9
31	1	70	2	1
33	1	48	1	9
34	2	53	1	0
35	1	27	1	0
36	1	60	2	0
39	1	75	1	0
41	1	75	1	9
42	2	47	1	1
44	1	54	2	1
45	2	77	1	0
46	2	51	2	9
47	2	47	1	0
50	1	77	1	9
51	1	63	4	0
52	1	64	1	9
54	1	51	2	2
55	2	69	1	9
56	2	60	1	9
57	2	47	1	9
59	2	75	1	9
60	2	43	1	0
61	2	47	1	1
62	1	71	1	9
64	2	52	1	9
65	2	76	2	9
67	2	52	1	9
68	1	41	2	9
70	1	66	1	9
73	2	41	1	0
76	2	47	1	0
77	1	60	2	1
78	2	47	1	0
80	2	69	3	0
81	1	75	3	1
84	2	56	1	9
88	2	82	1	1
89	2	51	2	0
91	2	54	2	0
92	1	82	2	1
93	1	67	2	1
94	2	57	3	0
95	1	51	2	1
96	2	72	2	1
100	2	73	2	1
101	2	55	4	1
102	2	73	3	0
103	1	61	2	1
104	1	53	3	2
105	1	59	3	1
106	1	70	3	0
107	2	77	2	1
108	2	75	1	1
110	1	64	2	1
111	2	61	2	2
112	2	90	3	2
113	1	69	2	0
114	2	46	2	1
115	2	84	1	9
117	1	31	2	0
119	1	25	1	1
120	1	52	2	9
121	1	64	2	9
122	2	74	3	0
124	1	40	2	0
129	2	56	1	9
131	2	56	1	1
132	1	60	3	1
133	2	58	1	9
134	1	78	1	9
135	2	51	2	9
137	2	59	1	1
138	1	55	2	1
139	1	63	3	1
140	1	43	4	9
141	2	54	2	2
142	1	71	4	0
143	1	66	4	2
144	1	72	4	9
145	2	87	4	1
146	2	68	3	0
147	2	73	4	1
148	1	81	4	0
149	2	68	4	0
150	1	69	2	2
151	1	41	3	1
153	1	75	3	0
154	1	57	3	3
155	1	69	4	2
156	2	68	4	0
157	2	89	3	0
158	2	55	1	9
160	2	79	1	9
161	1	70	3	2
162	1	73	3	1
163	1	75	4	1
167	2	75	4	3
168	1	73	4	0
169	1	63	2	0
170	1	82	3	0
171	1	89	3	3
172	2	74	2	0
173	1	54	4	1
175	2	76	3	2
176	1	27	3	2
177	2	79	3	0
178	1	57	4	1
179	2	86	4	1
180	1	34	4	1
181	2	76	4	1
182	1	36	2	0
184	1	82	4	1
185	1	63	3	1
187	1	82	3	1
190	2	76	4	2
191	1	67	3	1
192	2	79	4	2
193	2	74	4	2
194	2	62	4	2
195	2	55	2	1
196	1	93	3	0
197	1	79	4	1
199	1	68	4	1
200	2	53	4	1
201	1	84	3	1
203	2	71	4	1
204	2	79	2	1
205	2	52	4	2
206	1	80	4	1
208	1	55	3	9
209	2	96	4	3
210	1	31	3	3
211	1	66	3	1
212	1	73	4	1
213	2	93	3	1
214	2	69	4	9
215	2	80	4	0
216	1	71	3	1
218	2	55	3	1
219	1	60	2	1
220	1	58	2	9
221	2	90	3	1
222	2	57	3	2
223	2	64	4	1
224	1	36	3	1
225	1	71	2	2
226	2	56	3	1
228	2	61	3	1
230	2	63	4	9
231	1	51	4	2
232	1	83	4	1
235	2	82	3	1
236	2	72	1	9
237	1	85	4	2
238	1	81	1	9
239	2	49	1	9
240	2	99	2	1
241	1	89	2	1
242	2	47	2	1
243	2	30	2	0
244	1	59	1	9
245	2	76	1	1
247	1	73	3	9
248	2	68	2	9
249	1	43	1	1
250	2	76	3	1
252	1	87	4	1
253	2	75	2	9
254	1	74	3	1
