# Supplementary material for: Expression of CMV protein pp65 in cutaneous malignant melanoma
Source: PLoS One. 2019 Oct 11;14(10):e0223854. doi: 10.1371/journal.pone.0223854 (PMC6788690; doi:10.1371/journal.pone.0223854)
Supplement: S2 Data — (XLSX) [file pone.0223854.s002.xlsx]

## Sheet: Primary tumours
Tumour No	Gender	Age at diagnosis	T-stadium	CMV expression
1	1	71	4a	9
2	2	76	4b	9
3	1	95	4b	0
4	1	63	4b	1
5	2	68	3a	2
6	2	86	3b	0
7	1	38	3a	0
8	2	58	3b	0
9	2	64	4b	9
10	2	85	3a	0
11	2	73	4b	1
12	2	66	2a	0
13	2	45	3a	2
14	1	58	4b	2
15	1	29	4a	2
16	2	48	4b	0
17	2	58	3a	0
18	1	81	3a	1
19	2	60	3a	0
20	1	69	3a	9
21	1	79	3a	9
22	2	78	4b	0
23	2	83	3b	1
24	1	98	4b	1
25	2	70	4a	0
26	2	59	4b	1
27	1	57	4b	1
28	1	65	3a	0
29	1	65	3a	9
30	2	51	2b	0
31	2	49	4b	9
32	2	63	3b	9
33	2	82	4b	2
34	1	86	4b	1
35	2	75	4b	2
36	2	74	4a	1
37	2	85	3a	0
38	2	89	4b	0
39	2	75	3b	0
40	2	84	4a	1
41	2	53	3b	9
42	2	44	3a	0
43	1	90	4a	2
44	1	64	3b	0
45	2	63	3a	0
46	2	79	4b	1
47	1	80	3a	9

## Sheet: Metastases
Tumour No	CMV expression
1	0
2	0
3	0
4	1
5	1
6	0
7	9
8	0
9	1
10	1
11	0
12	0
13	2
14	1
15	1
16	1
17	0
18	0
19	0
20	2
21	1
22	0
23	9
24	1
25	9
26	2
27	1
28	0
29	1
30	0
31	3
32	0
33	2
34	3
35	3
36	0
37	9
38	3
39	9
40	9
41	9
42	0
43	2
44	1
45	1
46	9
47	1
